# Supplementary material for: State of the practice of health information systems: a survey study amongst health care professionals in intellectual disability care
Source: BMC Health Serv Res. 2021 Nov 18;21:1247. doi: 10.1186/s12913-021-07256-9 (PMC8603513; doi:10.1186/s12913-021-07256-9)
Supplement: Supplementary file 1 — Additional file 1. Table 1. Respondents’ satisfaction with the features they reported using (N = Respondents who use the feature, followed by Mode and Range; 1 = very dissatisfied, 2 = dissatisfied, 3 = neither satisfied nor dissatisfied, 4 = satisfied, 5 = very satisfied). Table 2. (Table 5 by care professional groups) Most frequently identified HIS problems, for each group of care professionals. Daily care = 123 responses, Intellectual Disability Physician = 133 responses, Mental Health and Development = 44 responses, Other care = 32 responses. Table 3. (Table 6 by care professional groups): The features the care professionals reported missing. Daily care = 14 responses, Intellectual Disability Physician = 48 responses, Mental Health and Development = 12 responses, Other care = 10 responses. [file 12913_2021_7256_MOESM1_ESM.zip]

Archive with 2 entries (2 files):
- 2021-08-17-BMC-survey-Appendix.docx
- 2021-08-17-BMC-survey-Appendix.pdf
